# Supplementary material for: Rice-Infecting Pseudomonas Genomes Are Highly Accessorized and Harbor Multiple Putative Virulence Mechanisms to Cause Sheath Brown Rot
Source: PLoS One. 2015 Sep 30;10(9):e0139256. doi: 10.1371/journal.pone.0139256 (PMC4589537; doi:10.1371/journal.pone.0139256)
Supplement: S2 Table — Locus ID and sequence correspond to P. fuscovaginae-like strain IRRI 6609. (XLSX) [file pone.0139256.s009.xlsx]

## Sheet: Sheet1
S2 Table. List of housekeeping genes used in the construction of phylogenetic tree. Locus number and sequence correspond to P. fuscovaginae-like strain IRRI 6609
Locus ID	Gene Name	Protein Annotation	Gene Sequence
PF66_06267	acsA	Acetyl—CoA synthetase	ATGAGTGCGGCTTCCCTGTACCCCGTTCGCCCTGAGGTTCTGGCCAATACGCTGACCGACGAGGCGACCTACAAGGCGATGTACCAGCAGTCGGTCGTCAACCCTGATGGCTTCTGGCGCGAGCAGGCCAAGCGTCTCGACTGGATCAAGCCTTTCACCACGGTAAAACGGACTTCCTTTGACGATCATCACGTCGATATCAAATGGTTCGCCGACGGCACCCTGAACGTTTCCTATAACTGCCTGGACCGCCATCTGGCCGAGCGCGGCGACCAGGTCGCGATCATCTGGGAAGGCGACGATCCTGCCGACTCGCGCAACATCACCTATCGCGAGCTGCACGAGCAGGTCTGCAAGTTCGCCAACGCCCTGCGTGGCCAGGACGTTCATCGCGGCGAC…
PF66_03612	aroE	shikimate 5-dehydrogenase	ATGGATCGTTACGTTGTCTTCGGCAATCCCATCGGCCACAGCAAGTCGCCGCTGATCCACCGCCTGTTCGCCGAACAGACCGGCCAGCGGTTGGACTACAGCACGCTGCTGGCGCCGCTGGACGATTTTTCCGGCTGTGCCCGGGCGTTCTTCCAGGAAGGTCGTGGCGCCAACGTCACCGTGCCGTTCAAGGAAGAGGCCTTCCGCCTGGCCGACAGCCTGACCGACCGGGCGCGGCGAGCCGGCGCGGTGAATACCCTGAGCAAACTGGCCGATGGCAGCCTGCTGGGCGACAACACCGACGGTGCCGGGCTGGTGCGCGATCTTGAGGTCAACGCCGGCTTCAGCCTGCAAGGCCAGCGCATCCTGCTGCTGGGGGCCGGCGGCGCGGTACGCGGT…
PF66_00549	dnaE	DNA polymerase III alpha subunit	ATGTCGGCTTCATTCGTTCATCTGCGCCTGCACACCGAGTTCTCCCTGGTCGACGGCCTGGTCCGGATCAAGCCGCTGGTCAAGGCCCTGAACGGCATGGGCATGCCCGCGGTGGCGGTGACCGACCAGAGCAACATGTGTTCCCTGGTCAAGTTCTACAAGGCTGCCATGGGCGGCGGGATCAAGCCGATCTGCGGGGTCGACCTGTGGTTGTCGAACAAGGATCCCGAAGCGCCGCTGAGCCGCCTCAGCCTGCTGGCGATGAATGCCGTGGGCTACCGTAACCTCACCGAGCTGATCTCCCGTGGCTACACCGATGGCCAGCGCAATGGCCTGATCATCATCGAGCGCGAGTGGGTGGCACAGGCCGCCGAAGGCGTGATCATGCTGTCGGCGGCC…
PF66_00228	guaA	GMP synthetase	ATGGCCCTCGACATTCACGCCCACCGCATCCTGATCCTCGACTTCGGTTCCCAGTACACCCAACTGATCGCCCGCCGCGTGCGTGAGATCGGGGTGTACTGCGAGCTGCATCCGTTCGACATGGACGACGAGGCGATTCGCGAATTCGCTCCCAAAGGCGTCATCCTCGCCGGCGGCCCCGAGTCGGTACACGAAGCCAACAGCCCACGCTGCCCGCAGGCGGTGTTCGAACTGGGCGTACCGGTCTTCGGTATCTGCTACGGCATGCAGACCATGGCCGAACAGATGGGCGGCAAGGTCGAAGGTTCCGAGCTGCGTGAATTCGGTTACGCCCGCGTCGACGTGGTCGGCAAGAGCCGTCTGCTGGACGGTATCGAGGACCACATCGACGCCGACGGC…
PF66_03633	gyrB	DNA gyrase subunit B	ATGAGCGAAGAAAATACGTACGACTCGAACAGCATCAAGGTGCTGAAAGGTTTGGATGCCGTACGCAAACGTCCCGGTATGTACATTGGCGACACCGATGATGGTAGCGGTCTGCACCACATGGTGTTCGAGGTGCTCGACAACTCCATCGACGAAGCGCTGGCTGGTTACTGCGACGACATCTGCGTCACTATCCACCCGGACGAGTCGATCTCCGTTCGCGACAACGGCCGCGGCATCCCGGTCGATGTACACAAGGAGGAAGGCGTCTCCGCAGCCGAAGTCATTATGACCGTGCTGCACGCCGGCGGTAAGTTCGACGACAACTCCTATAAGGTATCCGGCGGCCTGCACGGTGTGGGTGTGTCGGTGGTGAACGCCCTGTCCGAAGAGCTGGTA…
PF66_01222	mutL	methyl-directed mismatch repair protein	ATGAGTGAGTCGACCTTGAAGGAACGCGCCCGTATCGAGCTGCTCAGCCCGCGCCTGGCCAACCAGATTGCCGCGGGTGAAGTGGTCGAGCGCCCGGCTTCGGTAATCAAGGAACTGCTGGAAAACAGCCTCGACTCCGGCGCCCGGCGTATCGACGTGGATGTCGAACAGGCCGGGGTCAAGCTGCTGCGGGTACGTGATGACGGCAGCGGCATTTCCGCCGATGAGTTGCCGCTGGCCCTGGCGCGTCACGCGACCAGCAAGATCCGCAACCTGGAAGACCTCGAACAGGTGATGAGCCTGGGCTTCCGTGGCGAGGCCCTGGCGTCCATCAGTTCCGTGGCCCGCCTGACCCTGACTTCGCGGACCCGTGACGCCGATCAGGCCTGGCAGGTCGAA…
PF66_02901	ppsA	phosphoenolpyruvate synthase	TTGGTAGAGTACGTAGTTTCCCTCGATAAGCTCGGCGTCCATGATGTGGAGCACGTAGGGGGCAAGAACGCATCCCTTGGCGAGATGATCAGTAACCTCGCGGGCGCCGGTGTATCGGTTCCCGGCGGCTTTGCCACTACGGCTCAGGCGTATCGCGATTTTCTCGAACAGAGTGGCCTGAACGACCGCATCCACGCCGCGCTCGACGCGCTGGATGTCGATGACGTCAATGCGCTGGCCAAAACCGGCGCCCAGATCCGCCAGTGGATCATGGAAGCGGAGTTCCCCGAGCGCCTCAACAGCGAAATCCGCGCCGCCTTCGCCACCCTGTCGGCGGGCAACCCGGACATGGCCGTGGCCGTGCGCTCCTCGGCGACCGCCGAAGACCTGCCGGACGCT…
PF66_00148	pyrC	dihydro-orotase	ATGTCCGACCGCCTGACCCTGCTGCGTCCCGACGACTGGCATATCCATCTTCGCGATGGTGCTGCGTTACCCCACACTGTTGCGGATGTTGCGCGCACCTTTGGTCGCGCCATCATCATGCCAAACCTGGTGCCACCGGTACGCGATGCCGACGAAGCCGACGCCTATCGCCAGCGCATTCTCGCGGCGCGGCCGGCCGGCAGCCGTTTCGAGCCGCTGATGGTGCTCTACCTCACCGACCGCACCCAACCCGAGCAGATCCGCGCCGCCAAGGCCAGTGGTTTCGTCTACGCGGCCAAGCTGTACCCGGCTGGCGCGACCACCAACTCGGACTCCGGCGTGACCAGCGTGGACAAGATCTTCCCCGTCCTGGAGGCCATGGCCGAAGTCGGCATGCCG…
PF66_00441	recA	Recombinase A	ATGGACGACAACAAGAAGAAAGCCTTGGCTGCGGCCTTGGGTCAGATCGAACGTCAATTCGGCAAGGGTGCCGTGATGCGTATGGGCGATCATGAGCGCCAGGCTATTCCTTCGATCTCCACCGGTTCCCTGGGCCTGGACATCGCCCTGGGTATCGGCGGCCTGCCGAAAGGCCGGATCATCGAGATCTACGGTCCGGAATCCTCGGGTAAGACCACCCTGACGCTTTCCGTTATCGCCCAGGCCCAGAAAGCCGGCGCCACCTGCGCCTTCGTCGACGCCGAACACGCCCTGGATCCGGAATACGCCGGCAAGCTGGGTGTGAACGTCGACGACCTGCTGGTTTCCCAGCCGGACACCGGCGAACAGGCCCTGGAAATCACCGACATGCTGGTGCGC…
PF66_01981	rpoB	RNA polymerase beta subunit	ATGGCTTACTCATATACTGAGAAAAAACGTATCCGCAAGGACTTTAGCAAGTTGCCGGACGTCATGGACGTACCGTACCTCCTGGCTATCCAGCTGGATTCGTATCGCGAATTCTTGCAGGCGGGCGCGACCAAGGACCAGTTCCGTGACGTCGGTCTGCATGCGGCCTTCAAATCCGTTTTCCCGATCATCAGCTACTCCGGCAACGCTGCTCTGGAGTACGTTGGCTATCGTTTGGGCGAACCGGCCTTTGACGTCAAGGAATGCGTATTGCGCGGTGTGACCTACGCGGTTCCGCTGCGGGTGAAAGTGCGCCTGATCATTTTCGACAAAGAATCGTCGAACAAAGCGATCAAGGACATCAAAGAGCAAGAAGTCTACATGGGTGAAATCCCCCTG…
