# Supplementary material for: Rice-Infecting Pseudomonas Genomes Are Highly Accessorized and Harbor Multiple Putative Virulence Mechanisms to Cause Sheath Brown Rot
Source: PLoS One. 2015 Sep 30;10(9):e0139256. doi: 10.1371/journal.pone.0139256 (PMC4589537; doi:10.1371/journal.pone.0139256)
Supplement: S3 Table — (XLSX) [file pone.0139256.s010.xlsx]

## Sheet: Sheet1
S3 Table. Primer pairs used in the expression analysis of P. fuscovaginae-like IRRI 7007 genes during its interaction with rice
Locus ID	Annotation	Possible Pathogenicity group	Gene cluster	Forward Primer	Reverse Primer	Product Size (bp)
PF66_01465	Matrixin/Peptidase M10 serralysin C terminal	Type I secreted		GACCAGGAGATCAACCTGAA	GCGGAGAACATGAAGGTATC	242
PF66_01622	type II secretion system protein D	Type II secretion system	xcp cluster	GGCAGTAACAGCAACAACAG	GAGATCAGCAGGGTATTGGT	218
PF66_04896	type II secretion system protein D	Type II secretion system	hxc cluster	AACTGATGCCTGAACTCGAT	CGCACGTCGTAGACATACAT	205
PF66_00566	methionine aminopeptidase	putativeType III seretion effector	none	CCTCAACTACAAGGGCTTCC	GTTCTTTTCCGCATGCTTCT	301
PF66_01486	methionine aminopeptidase	putativeType III seretion effector	none	GATCAAGAGCGAAACCGAAC	CAGGTACATCTTGCTGGAGT	331
PF66_03771	type VI secretion ATPase, ClpV1 family	Type VI secretion system		CGAGATCTTCTTCCAGGTGT	GGGTAGTACGGAATGGTCAC	243
PF66_01105	PilQ	Type IV pilus	Type IV pilus formation	TCACCGACAACACCATTCTC	TTCTTCTTGATCGGCGGTAC	310
PF66_05042	flagellin	flagella	flagella	ATCTCCAACCGCATGTCTTC	CTCAGAACCAGGTCGATGTG	344
PF66_03440	amino acid adenylation domain	Putative NRP metabolite		GTGCTTTCCTGCATGAGATA	GATCGATCGGGACATAGGTA	249
PF66_04639	beta-xylosidase	non-secreted/putative CWDE		GCCGGATATCTACCAGAAGC	CCTTGGGTAGCCAGATGATG	350
PF66_04809	beta-glucosidase-like glycosyl hydrolase	secreted/ putative CWDE		CAACTACACCTCGCAGTACT	CCAATCTGCACGTTGAACTT	378
PF66_01042	chorismate mutase	secreted/shikimate		CGAACAACCGTATCGCCA	TGACCTGCAACTGATCCATC	399
PF66_02100	Secretory lipase	secreted		TGACGTCAACTACCTCAACG	TTTCATCGACCTGGTTCGG	347
PF66_06034	Zn protease	secreted		GACATCGAGCTGTTCAAGC	CAGCAACGGGTAGTTGAAG	258
PF66_04910	Zn-dependent protease	secreted		CATGCTCTCCTACGAGGATT	CTGCTTGAGCGGATAGTTG	295
PF66_00996	Putative multicopper oxidases	secreted		GATCCTGACAACACCAGGTT	GTTGTCCGTGTCGGTTTTAT	240
PF66_02315	Stress-induced acidophilic repeat	random gene		ATGACCAGTAAAGGCAATTC	TCAACCGCGGCCTTGACCA	180
PF66_06062	hypothetical protein	random gene		ATGACCCAGCAACCTCACGT	TCAGGCGCCGTGGCACTTCTT	201
PF66_00816	16S rRNA			ATGCAGAGAACTTTCCAGAG	CTCTGTACCGACCATTGTAG

## Sheet: Sheet2
Query	Annotation	Possible Pathogenicity group	Gene cluster	Sequence
Pfus_06034	Zn protease	Secreted proteins		>2547128513 Pfus_06034 46145..46645(+)(Pfus_6609_1_paired_contig_30.30) [Pseudomonas fuscovaginae 6609]
				GTGAAATCCGTTCTTGCCCTGTTGTCCCTCCTGGCCCTGCCGGTCATGGC
				CGCCGAGCCGACCCTCTACGGGCGCTACGAATACATCCGTCTGCCGGAGA
				TCGGCCAGACCTTCAAGGCCAAGATGGACACCGGCGCGCTCACCGCGTCG
				CTGTCGGCCAAGGACATCGAGCTGTTCAAGCGTGACGGCGAGGACTGGGT
				GCGCTTCCGCCTCGGCACCGCTGACGCCGACAACAAGGTCTACGAGCACA
				AGGTCTCGCGCATCAGCAAGATCAAGACCCGTGCCGAGGAAGACGAGGAC
				GGTGAAGCCGCCGACCCGAGCAAGCGCCCGGTGGTCGACCTGGAAATGTG
				CCTGGGCAACGTCAGGCGCACGGTGGAGGTCAACCTGACCAACCGCAGCA
				GCTTCAACTACCCGTTGCTGATCGGCGCCAAGGCCCTGCGCGAGTTCGGT
				GCGGCGGTGAATCCGGCGCGGCGGTATACGGCGGACAAGCCGGACTGTTG
				A
Pfus_04910	Zn-dependent protease	Secreted proteins		>2547127389 Pfus_04910 161343..162776(-)(Pfus_6609_1_paired_contig_19.19) [Pseudomonas fuscovaginae 6609]
				ATGACATTTCTGCGCCCCACCCTGCTGACGCTCGCCTGCCTGCTCGCCTC
				CCCCGGCTTCGCCGACGACCTGCCGTCACTCGGTGACGCCAGCTCCGCCA
				TCGTCTCGCCCCAGCAGGAATACCAGTTGGGCCGCGCCTGGCTGAGCCTG
				CTGCGCAGCCAGGTCAAGCAACTGAACGATCCGCAGCTCAAGGACTACGT
				GGAAACCACGGTCTACAAGCTGGTCGAAACCAGCCAGGTACAGGACCGGC
				GCCTGGAATTCATCCTGATCGACAGCAACCAGCTCAACGCCTTCGCCGCA
				CCCGGGGGGATCATCGGGATCAACGGCGGCCTGTTCCTCAACGCCCAGAC
				CGAAGGCGAGTACGCCTCGGTGCTGGCCCACGAACTGGCGCACCTGTCGC
				AACGCCACTTCGCCCGCGGCGTCGAAGCCCAGCAACGCATGCAGTTGCCG
				ATGATGGCAGCCCTGCTGACCGGGATCATCGTCGCTGCGGCCGGCGGTGG
				CGATGCCGGTATCGCCACCATCGCCGGGACCCAGGCCGCCGCCTTCCAGG
				AGAAACAGCGCTTCTCCCGCCAGAACGAGCAGGAGGCCGACCGGATCGGC
				ATCCTCAACCTGGAGAAGGCCGGCTACGATCCGCGCAACATGCCGACCAT
				GTTCGAACGCCTGATGCGCATCTACCGCTTCGATGCCAAGCCACCGGAAT
				TCCTGTTGACCCACCCGGTCACCGAATCGCGGATCGCCGACACCCGCAAC
				CGCGCCGAACAGGCCAAGCCCGGCGGTATCGAGGACAGCCTGCGCTACCA
				ACTGATTCGCGCCCGGGTCATGCTCTCCTACGAGGATTCCCCGGGGCTGG
				CGGCCAAGCGCTTCCGCGCCCAACTGGACGAAAACCCCAAGTCCGAGATC
				GCCCGCTATGGCCTGGCCATCGCCCAGATCAAGGGCAGCCAGTTGAATGA
				TGCGCGGGAGAACCTCAAGCCACTGCTGGCCAAGTCGCCCAACGAAATCA
				TCTACAACCTGGCCCAGATCGAGCTCGACATCAGCAGCGGCCGCCTGCCG
				GATGCCGCGCAGCGCACCGAGCGGATGCTGGCCCTGTATCCGGGCAACTA
				TCCGCTCAAGCAGCTCCAGGTCGACCTGCTGGGCAAGCAGAACAAGCCTG
				CCGAAGCCGAGAAGGTGCTGGTCGACCTGCTCAAGACCCGTGCGGATGAC
				CCGGACATCTGGTACCAGATCGCCGAAACCCGTGGTCAGTCCGGCAACAT
				CATCGGCCTGCACCAGGCGCGGGCCGAATACTTCGCCCTGGTTGGCGACT
				ACAAGCAGGCGATCCAGCAACTGGACTTCGCCAAGCGCCGGGCGCCGAAC
				TTCCAGCTGGCCTCGCGGATCGACGCGCGGCAGAAGGAAATGATCGACCA
				GGAACGCTTGGTCAAGGACATGATGGGCGGCTGA
Pfus_00996	Putative multicopper oxidases	Secreted		>2547123480 Pfus_00996 207129..209210(+)(Pfus_6609_1_paired_contig_3.3) [Pseudomonas fuscovaginae 6609]
				ATGACAGGATTGCGTAACGACAAGGCGCGCTGCGCGCTGGGCCTGATGGC
				CCTGGCGGTGGCGGGTCAGGCTCTGGCGACGGAGCCTTCCCGGCTGTTCA
				ACAACCCGCCGGCGCTGCAGCAGGAAGCGCCCAAGCCCAAGAGAGGCACC
				TTGCTGCTCAAGAGCAGCCAATCCCTCGAAACGAGCACCGCCCAGGGGCA
				CGCCGGCCACGAGCGGCGCCTGGACCTGACGATCCAGTACACCGACAACC
				ACATCTTCAACCCGGCGACCGGCGAGAATGTCCCGGTGTCGCTGCGCAGC
				TATACCGGTCCGGATGTCGATCCGGCGGCGCCGTTCATCGCGCCGACCAT
				CGACGTCACGCCGGGCGACACGGTGCGCATCAGCCTCGACAACCAGTTGA
				AGCCGGACCCGAGCTGCACCCAGCCGCCGGAGAACCCCGACAAGCCACAC
				TGCTTCAACGGCACCAACCTGCATTCCCATGGCCTGTGGGTAAGCCCGGC
				TGGCAACAGCGACAACGTGCTGCTGTCGATCAATCCCGGGGTCAAGTTCC
				AGTACGAGTACAACATCCCTGCCGACCACCCGGCGGGCACCTTCTGGTAC
				CACCCGCATCGCCACGGTTCCACCGCCCTCCAGGTCGCCAGCGGCATGGC
				CGGCGCGTTGATCATTCACGGCGACCGTCTGCCGGGCAAGGACGTCAACG
				GCGATATCGACACCTTGCTCAAGGATGCCCAGGGCCAGGCGTTTCCCGAG
				CGGCTGCTGGTGTTCCAGCAGATTCCGTATGCGTGCAAGGGGCCCGATGG
				CAACTTCCGCTACCAGCCGAAGAAGGACAAGGACGGCAATATCGTCAAGG
				ACAAGGATGGCAAGGCCGTGATGGTCATCGACTGGACCTGCAACAAGGGC
				GAAGTCGGCGTCGTCGAGTCATTCGACCAGATGGAGTTCGGCACCTGGGG
				GCCATCCGGTCGCTACACCAGCGTCAACGGTCTGGTGCAGCCGATCTTCG
				ACGGTGCCAAGCCGGGGCAGGTCGAGCGTTGGCGGCTGGTCCATGGGGGG
				ATTCGCGACACCATCAAGCTGCAGTTCCGGCGCATGGAAGACAGCGCCAA
				GGCCACCAGCGACCTGGGGGTCGGTGCCGAGAAGGCCGAACAGTTCATCA
				GCCAGCAATGCACGGGCAAGCCGGTCGAGTACCACGTCATCGCCTCCGAT
				GGCCTGACCATGAAGCAGGCCCAGGCGCGCAACCTGGTGACCCTGCAGCC
				GGGCTATCGCAACGATTTGCTGCTGACCTTTCCCGAGTCGGGACGCTACT
				GCGTGATCGATGAGGCGGCGAGCAAGGCGAGCAACGTCGACCAGGCTGCC
				AGTGGTCGGCAGGTGCTGGGTTTCGTCGACGTCGGCCCCGGCGAGAAGGT
				CCCGGACACCACGGCGCACCTGACCAGGGTACTGGTCGCGGCCGCCGAAC
				GGCAGATGCCGGCCGAGGTGCGTGACACGGTGGTCGCCGACCTGAAGAAG
				GACCTGCGCCTGGACAAGTTCATCCCGCATGCGGACATCGCCGACAGCGA
				ACTCAAGGGCGAAGGCCAGACATTGGTGTTCCTGATCGATACCTCCGATC
				CTGACAACACCAGGTTTGCCGTGGGTAATACCCTGGCGGATGCCGAGCCG
				TTCAAGCCGGGTGTGGTCAACCGTCATCTGCAACTGGGCACGGCGGAGCA
				GTGGAAGCTGCAATCGGCTTTCGCCAGTCATCCGTTCCATATCCACGTGA
				ACCCGTTCCAGATCGACAGGATCATCGGCCCGGATGGCACCGACCTGAGC
				CTGCCGGGGGCTGTGGATAAAACCGACACGGACAACGAATACGCGGGCTT
				GAAAGGTGTGTGGAAAGACACGCTGTTCGTGAAAAGCCGCTCTGAACCCA
				AGACATTTCCGAAGGGAGAAGGGGTCTATACGTTGTACGTGCGCACCCGC
				TACGAGCGCTACATCGGCGAATTCGTGCTGCATTGCCACATCCTCGACCA
				TGAGGACCAGGGCATGATGCAGAGCGTGAAGATCGAACTGCCGGATGGTA
				ACGGTGGAGTGGTGCAGGGCGCGCACCATTGA
Pfus_00646	Protein-disulfide isomerase	Secreted		>2547123131 Pfus_00646 252932..253663(-)(Pfus_6609_1_paired_contig_2.2) [Pseudomonas fuscovaginae 6609]
				ATGCGCTTGATCCAGATTTTCGCCGCCGCCGCCCTGGCGTTGGCCAGTAC
				CTTCGCCCTGGCCGACGACGCGGCCGAACAGGCGATCCGCAAGAGCCTCG
				ACAGCCTCCAACTGGAGACCCCGGTGGAGAGCATCACCGCCAGCCCGTTG
				AGTGGCCTCTATGAAGTCAAGCTCAAGGGCAGCCGTGTGTTGTACGCGAG
				TGCCGACGGCCAGTTCGTCATGCAGGGCTACCTGTTCCAGCTCAAGGATG
				GCAAGCCGGTCAACCTGACCGAGAAGACCGAGCGCCTGGGGATTTCGAAG
				CTGATCAACGGTATTCCGGTGGCGGAAACCGTGGTCTATCCAGCCATCGG
				CGAAACCAAGTCGCACATCACCGTGTTCACCGACACCACCTGCCCTTATT
				GCCACAAGCTGCACGCCGAAGTGCCGGCGTTGAACAAGATGGGCATCGAG
				GTCCGCTACGTGGCGTTCCCGCGCCAAGGGCTGGGTTCGCCGGGTGACCA
				GCAGTTGCAGGCGGTCTGGTGCTCGACCGACAAGCGCGCGGCGATGGACA
				AGATGGTCGAAGGCGAGGAAATCAAGGCGGCCAAATGCACCAACCCGGTT
				TCCCGGCAGTTCGCCCTGGGCCAGTCGATCGGTGTCAATGGTACACCGGC
				CATCGTTTTGGCCGACGGTCAGGTAATTCCAGGCTATCAGCCGGCCGCAC
				AAGTCGCCAAACTGGCGCTGGCAGCCAAGTAA

## Sheet: Sheet1 (2)
	Query	Forward Primer	Reverse Primer	Product Size (bp)
1	Pfus_01459	GGTCACCTACCTCAACGAAC	GCCTGGGTGTAGTAGGTCAG	210
2	Pfus_01462	GTGGTCATGACTTGTTGCTC	ATCGCGATACAGGAAGGTAT	245
3	Pfus_01465	GACCAGGAGATCAACCTGAA	GCGGAGAACATGAAGGTATC	242
4	Pfus_01622	GGCAGTAACAGCAACAACAG	GAGATCAGCAGGGTATTGGT	218
5	Pfus_04896	AACTGATGCCTGAACTCGAT	CGCACGTCGTAGACATACAT	205
6	Pfus_01114	CTTTCAAGAGCGGTTCCTAC	CTTGTTGGTGATCAGGTCAT	200
7	Pfus_03771	CGAGATCTTCTTCCAGGTGT	GGGTAGTACGGAATGGTCAC	243
8	Pfus_06080	CTGTTCTCGCAGAAGATGTG	AGTAGGACAGGCAGATCACC	214
9	Pfus_03440	GTGCTTTCCTGCATGAGATA	GATCGATCGGGACATAGGTA	249
10	Pfus_06034	GACATCGAGCTGTTCAAGC	CAGCAACGGGTAGTTGAAG	258
11	Pfus_04910	CATGCTCTCCTACGAGGATT	CTGCTTGAGCGGATAGTTG	295
12	Pfus_00996	GATCCTGACAACACCAGGTT	GTTGTCCGTGTCGGTTTTAT	240
13	Pfus_00646	TTGAGTGGCCTCTATGAAGTC	GTGATGTGCGACTTGGTTT	224
	Chr7_Nramp
	F1/R1	GTGGACTTGAAATGATTTGG	AGCAACCAGGAGTATTTGCA	1082
	F2/R1	CATCAGCCGGCGTTAACATT	AGCAACCAGGAGTATTTGCA	773
	F2/R2	CATCAGCCGGCGTTAACATT	CCTGAGTTTGCCTTGCCTCT	630
	F1/R2	GTGGACTTGAAATGATTTGG	CCTGAGTTTGCCTTGCCTCT	939
	Chr1_Nramp
	F1/R1	AGCCTGCTACAGTACTACAG	CAACGTACACTCGGTGTATT	758
	F2/R1	AGACATCGACGGCATTTGTA	CAACGTACACTCGGTGTATT	494
	F2/R2	AGACATCGACGGCATTTGTA	CAAACTAACCTGGACATCGC	857
	F1/R2	AGCCTGCTACAGTACTACAG	CAAACTAACCTGGACATCGC	1120
