# Supplementary material for: Rice-Infecting Pseudomonas Genomes Are Highly Accessorized and Harbor Multiple Putative Virulence Mechanisms to Cause Sheath Brown Rot
Source: PLoS One. 2015 Sep 30;10(9):e0139256. doi: 10.1371/journal.pone.0139256 (PMC4589537; doi:10.1371/journal.pone.0139256)
Supplement: S5 Table — Annotation was done using Pfam. Locus ID based on P.fuscovaginae-like IRRI 6609. (XLSX) [file pone.0139256.s012.xlsx]

## Sheet: Sheet1
S5 Table. Functional annotation of 123 core secreted proteins identified among eight P. fuscovaginae genomes.
Annotation was done using Pfam. Locus ID is based on IRRI 6609.
Locus ID	Annotation	Amino acid sequence
PF66_00010	Peptidase propeptide and YPEB domain	MKALSTLLTASALTLVAGFASADVRPDHIPGLLKSGAIADFDKLNQAALAKYPGATITDTELDHGTSGGYVYEVELKAADGVKWEVKLDAKSAAVLQEKRDS
PF66_00062	porin, OprB family	MKKRNTNTRLICQLSAAAALVMAGHAVADEAFSADSKWMTGDWGGERTRLIEQGIDIKADYVGEVGGNLHGGYNDDKTARYADQFGLGVALDLQKLWGWDNTQAKIQLTNRNGYNISNDRVGDPRAGTLSSSQEVYGRGHMVRLTQLWIQHQFLDGKLDVKAGYFGEGEDFNTFPCDFQNLAFCGSQVGNWATGIWYNWPVSQAALRVKYHITPELYAQVGAYNQNPSQLEHGNGFKLSGSGTKGTVLPVELVWSPKLNSLPGEYRVGYYKSTAPANDVREDVNGADAATTGNAYRVHDSKHGYWFVAQQQLTSHNGDASRGLNIAANATFHDKDTNVVDNYQSLMLVYKGPFDARPKDDIGFGVARIHVNDDVKKNAELANAAIGVSDYDNPLYSPLR…
PF66_00147	Outer membrane protein and related peptidoglycan-associated lipoproteins	VRQRYLALLSMFASLPAMALTFQTRLESIEWKVEGDKFECRLTQPITDFGAGEFVRRAGEQAIFRLKSNNHMFGGGSATLLAAAAPWQPGRGDINLGSVKIGNGDVLFNSSQGQAGGLFHGLLEGRSPLVRHYSREGGVSEVRLLPVKFNQAYSDFQSCTAKLLPKNFEQIKQAEVGFPDGGIELNAQAKAQLQVMLDFMKADPTVNHIELDGHSDNSGNRLTNRDLSRRRALAVMDFFKAAGIPESQIVMRFHGERYPLVPNTNPANRAKNRRVNIHLERAPEAPAAPAPAAAAPAAPTPEKPAEKPAPTAAAGSAAKTS
PF66_00164	L-glutamate-binding protein/L-aspartate-binding protein	MRIVPHILGAAIAAALISTPVSAAELTGTLKKIKESGTITLGHRDSSIPFSYIADASGKPVGYSHDIQLAIVEGIKKDLNLPDLKVKYNLVTSQTRIPLVQNGTVDVECGSTTNNAERAQQVDFSVGIFEIGTRLLSKKDSTYKDFADLKGKNVVTTAGTTSERILKAMNADKQMGMNVISAKDHGESFQMLEGGRAVAFMMDDALLAGEMAKAKKPTDWEVTGTPQSYEIYGCMVRKDDPAFKKAVDDAIVGLYKSGEINKIYDKWFTQPIPPKGLNLQFPMSKELKALIENPNDKPAPDAKI
PF66_00210	Protein of unknown function	MKRRYSLLCLLGLLGLGINAAEADNGRLIATGGASSLEGAAGGGITPWAVLTGYGEKNEWGATAFATTVNVPDYRLDVVGLAASYDNRVELSLARQRFDLGSLVHKLNLPEDHLGQDIVGLKVRLFGDLIYDTLPQVSLGLEYKHQTNFDIPELVGAKRDQDVEGYLAASRLFIGAAFGYNLLVNGGVRYSRANELGLMGFGGDRRDTRSVLKEGSVAVLFNPRWAVGVEYREKPDNLSFAGESDWADVFIGYFPNKHLSFVLAYARLGEIATLDNQNGTYLSVQGSF
PF66_00214	Predicted secreted protein	MTPTRLLLPLSLVLLAACAQQPRQNVTVENQRDCPMQLKNGQNMILSLPSNPTTGYRWAIQDSAGGVLKSLGPEVYHNPENSDVIGAAGQSTWRFQAFATGTGRLRLTYQQPWEPEVPPVQSFDCPIVVN
PF66_00258	hypothetical protein	LRFLLLCSALLACLGAAAAPNDVATLDRSTWPEALSSPALFDVASRAEILTFAHALLVSEMTDEPALRQRLGLRQINMASINRVRARLWSRLLQNYNFAQQSCEQDASFCYYVEDMDSLREQAGKFRVPEDSFYIRWAEPSRAFHERYLDELLRMAALFPQTSSEIALFGEPERNGEDFHDRLFLLSFDGGPGPVAGNTDKLTGYLRRQKMNGLFLVLGGALQARVDKSSIMAVRELYKQQCVGIEGWQYRSHSHWQDWQDSVQRSAALAQSVLPENYLPLFRPPYGQRQADSGAFFRKQGLQVVLWDIDSADGSGKLSAEQSAQRVMTLMLLWRRGVIVFHDAQDKALGALPWLLRQTAESGLGWRDCNDAFR
PF66_00307	Protein of unknown function	MRKMILQCGALALSLLAANVMAAVSPEEAAKLGTTLTPIGAEKAGNADGSIPAYTGGIPKNAGAVDSKGFLADPFANEKPLFVITAANAEQYKAKLSDGQLAMFKRYPQTYKIPVYPSHRTVALPPAVLESAKRSALNVTAINDGNGLANFTGNRYYAFPIPKNGVEVLWNHITRYHGGNLRRTITQATPQTDGSFTPITFEEEAAVPSEIPDLAPDKGANVLTFFKQEVTAPARLAGNVLLVHETLDQVKEPRLAWVYNAGQRRVRRAPQVAYDGPGTAADGLRTSDNFDMFSGAPDRYDWKLIGKKEMYIPYNSYKLDSPSLKYTDVIKAGHINQDLTRYELHRVWEIEGTVKPSERHIYAKRHMYIDEDSWQVALVDHYDGRGQLWRVAEGHAQFY…
PF66_00343	ABC-type transport system involved in resistance to organic solvents, auxiliary component	MISILRRSLLVLLAALPLMGNAVAAPSAHDLVQDTTNKMLADLAANREKYKQNPGDFYNSLNAIVGPVVDAEGISKSIMTVKYSRKATPEQMARFQENFKRGLFQFYGNALLEYNNQGITVDAPKDESGDRTSVGMTVKGNNGAIYPVSYTLEKINGEWKLRNVIINGINIGKLFRDQFADAMQRNGNNLDKTIDGWAGEVEKAKAESEKNPQKDSGGE
PF66_00374	rare lipoprotein A	MKRLFAALAFLSLLAGCATHDIDPRGYDETGTASYYGRQHHGKRTASGEPFNQNGLTAAHRQLPFGTRVKVTNLANDRSVVVRINDRGPHTRGRLIDVSRQAAEELGMLQSGTARVRVQSLSD
PF66_00437	Domain of unknown function	MLRLTVPSIALLLALPFSVQAASLKDFELNKMLKDVAQKSNETLPREINEHILEVAYTVEDNQLIDHLSVQSDYAQSMRDNPKVVYLQMGASVCRNVNYRKLMAQGAIMRYEFTENKSNRPVASVRFVESDCPKEPPAKKK
PF66_00501	periplasmic serine protease, Do/DeqQ family	MSIPSLKSYLSIFATVLLLGQAVAAQAAELPDFTQLVEQASPAVVNISTTQKLPDRKVSDIQGLEGLPPEIQQFFRGFPQPRGPKGGGGGRQREAQSLGSGFIISNDGYILTNNHVVADADEILVRLADRSELKAKLVGTDPRSDVALLKIDGKNLPTLKLGKSKDLKPGQWVVAIGSPFGFDHTVTQGIVSAVGRSLPNENYVPFIQTDVPINPGNSGGPLFNLNGEVVGINSQIYTRSGGFMGVSFAIPIDVAMDVSNQLKAGGKVSRGWLGVVIQEVNKDLAESFGLDKPAGALVAQVQDDGPAAKGGLQVGDVILSMNGQPIEMSADLPHLVGALKAGEKAKLEVVREGQRKTIELTVGAIPDEGKEMDSGKSAGAERSSNRLGVSVADLSDEQK…
PF66_00519	hypothetical protein	MHLRLLLTASLALTLSACVPYYEDGASYYRSDVYTSPAPVYYGGGSYYRRDYYYAPQPRYYAPQPRYYSAPRYYVPSPRPYPNRGWGYPYQGWGDHGGGRGDHDHGGRGHGGRGH
PF66_00556	Beta-barrel assembly machine subunit BamA	MKRLLLTAVLTVLMIAEVHAESFTISDIRVNGLQRVSAGSVFGALPLNVGDQADDRRLVESTRALFKTGFFQDIQLGRDGNVLVITVVERPSVASIDIEGNKAISTDDLMKGLKQSGLAEGEIFQRATLEGVRNELQRQYVAQGRYSAEVETEVVPQPRNRVGLKIKINEGTVAAIQHINVVGNTVFPDDDLTDLFELKTTNWLSFFKNDDKYAREKLSGDLERLRSYYLDRGYINMDIASTQVSITPDKKSVYITVNITEGQKYKVRDVKLSGDLKVPEDQVKSLLLVEPGQVFSRKLMTTTSELITRRLGNDGYTFANVNGVPTPHDDDHTVDITFVVDPGKRAYVNRINFRGNTKSEDEVLRREMRQMEGGWASTYLIDQSKTRLERQGFFKEVNV…
PF66_00594	Protein of unknown function	MLRPSLRLASLCAGLLISANALALSLGSLSQGEASGGLKDALAQGAVAAVTTLGKPGGFSNNPEVKIELPGKLGKVASKMKQFGMGAQVDQLETSMNKAAEAAMPQAQALLVDAVKKMTVNDAKSILSGGKDSATQYLDKTSREQIRAKFLPIVKQATDQVGLAQQYNSFAGQAATLGVIDAKSANIESYVTEKALDGLFKLIAQKEEGIRANPAEAATSLAKKVFGAL
PF66_00646	Protein-disulfide isomerase	MRLIQIFAAAALALASTFALADDAAEQAIRKSLDSLQLETPVESITASPLSGLYEVKLKGSRVLYASADGQFVMQGYLFQLKDGKPVNLTEKTERLGISKLINGIPVAETVVYPAIGETKSHITVFTDTTCPYCHKLHAEVPALNKMGIEVRYVAFPRQGLGSPGDQQLQAVWCSTDKRAAMDKMVEGEEIKAAKCTNPVSRQFALGQSIGVNGTPAIVLADGQVIPGYQPAAQVAKLALAAK
PF66_00815	Predicted periplasmic or secreted lipoprotein	MTVNRLSLLALTLCLGLSGCSSVLTATRDGPINDDQGTRTLGSKIDDSVIETKVAVNVAKADPDLDAASHIVVSSYNGIVLLAGQTPREDLKAKAEQAASSVQRVKKVNNELQILQPSSFAARSNDTWLTSKIKTQMLTDNTIPGSRIKVITENGIVYLMGLVTQQEAARATNLVQGVGGVQKIVKLFEYID
PF66_00896	ABC-type metal ion transport system, periplasmic component/surface antigen	MKKVLLFTALAAALTAGLAQAGEKLVVAATPIPHAEILELIKPTLAKEGVDLEVKVFTDYVQPNTQVAEKHLDANYFQTKPYLDGFNKGKGTNLVTVIGVHVEPFGGYSKKVKSLSELKDGATIAIPNEGSNAGRALLLLQSKGLIELKDPKNALSTPKDIAKNPHKFKFKELESALLPRVLDQVDLDLINTNYALEAGLNPAKDALLIEGSDSPYVNFLVARPDNQNSDAIQKLAKALTSPEVKAFIDSKYKGAVLPAF
PF66_00923	ABC-type metal ion transport system, periplasmic component/surface antigen	MKTLRFVQPVKALALALGLFSAAVHAADAPLKVGTTAAFAIPLEAAVEEAGKQGLKVELVEFTDWIAPNVSLAAGDIDVNYFQHIPFLENAKAAAGFDLVPFAPGIINNVGLYSKQYKRFDELPEGATVAIANDPINSGRGLQLLAKAGLITLKPGVGYKATEDDIVSNPKKLKILQVEAVQLVRAYDDADLVQGYPAYIRLAKSFDAGSALLFDGLDHKEYVIQFVIQPKEKNDPRLIKFVDIYQHSPAVRAALDKAHGKLYQAGWEG
PF66_00939	taurine ABC transporter, periplasmic binding protein	MKPNSPLRLLAALSLAGASLFAQAADLTVAYQTTVDPAKVAQADGTYEKVSQARIDWRKFDNGADVISAIASGDVQIGYLGSSPLTAAITRKVPVETFLIATQIGAAEALVARDGSGINSPQDLVGKKVAVPFVSTGHYSLLAALKHWNIDPAKVQVLNLAPPAIISAWKRGDIDATYVWDPALGVAKENGKVLITSGELAKLGAPTFDAWIVRKDFAEKHPEIVKAFAKVTLDAYAQYRKDPQAWLADKANVDKLVKLSGAKASDIPLLLQGNVYPLAADQVTVLGKPTAQAITDTATFLKEQGKVEAVLPDYAPYVSAKFITN
PF66_00949	Spermidine/putrescine-binding periplasmic protein	MKALGLKNAGKTLLALSMAGAMAGAAHADDKVLHVYNWSDYIAPDTIANFEKESGIKVVYDVFDSNETLEAKLLAGKSGYDIVVPSNNFLAKQIKAGVYQELDKSKLSNYDNLNKSLLKAVSVSDPGNQHAFPYMWGSIGIGYNPEKVKAALGVDKIDSWDTLLKPENIAKLKSCGVSFLDSPTEMIPVALHYLGLPTDSQKKDDIKKAEDLFLKIRPSITYFHSSKYISDLANGNICVAVGYSGDIQQAKSRAAEAGDKVKVSYAIPKEGAGSFYDMVAIPKDAENVDGAYKFMNYLLKPEVMAAITDSVRFPNGNEKATALVDKSITSDPGIYPPADVQAKLYAIADLPAATQRELTRSWTKIKSGK
PF66_00950	Spermidine/putrescine-binding periplasmic protein	VSISLFCKTLLVGAGLTLAAGAYAAPTVHIYNWSDYIGEKTLADFEKATGIKPVYDVFDSNETLEGKLLAGHTGYDVVVPSNHFLGKQIKAGAFQKLDKSLLPNYANLDPVLMKRLEKNDPGNQYAVPYLWGTNGIGYNVEKVKAVLGVDRIDSWAMLFEPENIKKLSSCGVAFLDSADEMLPAVLNYMGLSPNSTNEKDYKAAEEKLLKVRPYVTYFNSSKYITDLANGEICVAAGFSGDVFQAKKRAEEAKKGVDIAYVIPKEGGNLWFDMLAIPKDAGNVKEAHAFINYLLQPEAIAQVSDYVGYANPNPKAGELMDQSVRTDEAVYPPQAVVDKLYVNSELPPKIQRVMTRSWTRIKSGK
PF66_00996	Putative multicopper oxidases	MTGLRNDKARCALGLMALAVAGQALATEPSRLFNNPPALQQEAPKPKRGTLLLKSSQSLETSTAQGHAGHERRLDLTIQYTDNHIFNPATGENVPVSLRSYTGPDVDPAAPFIAPTIDVTPGDTVRISLDNQLKPDPSCTQPPENPDKPHCFNGTNLHSHGLWVSPAGNSDNVLLSINPGVKFQYEYNIPADHPAGTFWYHPHRHGSTALQVASGMAGALIIHGDRLPGKDVNGDIDTLLKDAQGQAFPERLLVFQQIPYACKGPDGNFRYQPKKDKDGNIVKDKDGKAVMVIDWTCNKGEVGVVESFDQMEFGTWGPSGRYTSVNGLVQPIFDGAKPGQVERWRLVHGGIRDTIKLQFRRMEDSAKATSDLGVGAEKAEQFISQQCTGKPVEYHVIAS…
PF66_01028	Uncharacterized protein conserved in bacteria	MRRWTLLALFGCLIGVAQATPTETPAPAKAYLTVIIDDLGQNLPRDRRVLALPGPITPSIMPDTPHAAELAREAHQAGKVVMLHMPMDPATGPFAWHPELPLEELQKRLAAAFLAVPYTSGINNHEGSRMTAEPVAMAWLMGELQRRNKFFVDSRTSARTVAASEAQKIGLASVSRDVFLDNERTEPAITAQLQTAIRLAHKQGSAVVIGHPYPQTLAVLERELPRLKEQGVEWIDIRSMIALRGNQATSGHGRNGVYR
PF66_01041	Domain of unknown function	MGRPLLYLLLTFALPVSAQIYKYTDANGNTAYSSQPPDGMAAQTVELPPLNSVETQKPGTPAPARPVAAQPAAPQENAAPYNTLELTDIPTEEALRANNGTFTVGVKIEPRLQRQHLLRLLLDGAPYGQPSNVPRLQLVNVDRGEHTLGVQALEGEKVVQQSPAVTFTVQRVHKP
PF66_01054	hypothetical protein	MSLRSLALLSFCVLLAACSKVNQANYSKLSTGMPKAEVEALLGSPSDCSGALGMSSCTWGDKNSFISVQYAGDKVLMFSGQGLK
PF66_01061	ABC-type proline/glycine betaine transport systems, periplasmic components	MKMKKTLLTTALSLGLLTAAGASQAAGWCESGKPVKFAGLNWESGMLLTDVLQFVLEKGYDCKTDSLPGNSITMENALSTNDIQVFAEEWVGRSEVWNKAEKAGKVVGVGAPVVGAIEGWYVPRYVVEGDAKRKLQAKAPNLKNIADLAQYASVFKDPEEPSKGRFYNCPAGWTCELDNSEMLKSYGLENAYTNFRPGTGPALDAAVLSSYKRGEPILFYYWSPTPLMGQVDLIKLDEKPGVDKSVSIKVGLSKTFHDEAPELVAVLEKANLPIDLLNQNLGRMSKERIESPKLAKIFLKEHPEVWQAWVSADAAKKINAAL
PF66_01072	Periplasmic glucans biosynthesis protein	VIVSPCNAPKLTARGLRKALVTGSALLCLLSAGQIFAFNLDDVAAKAKTLAGQKYEAPRSNLPNEFREMKFADYQKIRFLTDKAEWADQKTPFKLSFYHQGMHFDTPVKINEITANDVSEIKYDPSRFDFGDLKFDPKTTEQLGYAGFRVLYPINKADKQDEIMTMLGASYFRVVGKGQTYGLSARGMAIDTALPSGEEFPRFTEFWIQQPKPTDKHLVIFALLDSPRATGAYRLTLRPGADTIVDVKAQMFLRDKVGKLGVAPLTSMFLFGANQPSKVLNYRRELHDSAGLSIHAGNGEWLWRPLNNPKHLAVSNFSVENPRGFGLLQRGRDFSHYEDLDDRYDKRPSAWIEPKGDWGKGTVDLVEIPTADETNDNIVAFWNPEKLAQPGEAMNFAYR…
PF66_01128	hypothetical protein	MKTKTWAAAAALLLCCLPGLSQARDTTLNLPFDKVVAEAVSTGKIDGSVKFYLAGNTPKGKVTVVSPGAVTNKKTNAFNKSDEEACAWALQSALITLHDAAKKAGANAVTNIVSYYKRNETRSPTTYECHAGAFIGGVALKGDLSKVQ
PF66_01249	amino acid/amide ABC transporter substrate-binding protein, HAAT family	MSQKFYKKGCVALAVAAALGVSAFAQADLKIGVAGPMTGANAAFGEQYMKGAQAAADVINAEGGVNGEKIVLIKGDDACEPKQAVTVAKDLTNKQVAGVVGHFCSSSTIPASEVYDEAGIIAITPGSTNPQVTERGLSAMFRMCGRDDQQGIVAGDYIVDVLKGKKVAVIHDKDTYGQGLADATKAQLIKRGVTPVIYEGLTRGEKDFSALVTKIRAAGADVVYFGGLHPEAGPLVKQLRTEGLKDVKFMSDDGVVTDELVTTAGGPQYVDGVYMTFGADPRLLPDSKAVVEQFRKNGTEPEGYTLYAYASIQALAAGFNGAKSNKGEDAAKWLKSHPVKTVMGEKAWDTKGDLKVSDYVVYQWDASGKYHQLEKQK
PF66_01267	psiF repeat	MNMLRIPLLLAGLLLCSQGFAATAAQQAQQDKMKTCNAEATTKALKGDERKAFMSNCLKAQPAKAMTQQDKMKTCNADATAKALKGDERKTFMSTCLKK
PF66_01335	Domain of unknown function (DUF4136)	MNRRFVLSMLCLGLAACSSPNPYTASSMPIPPAPPQAARTLDLSAYPAPARDYGRYRTWAWLNDRLPAGTTWADSAQLAEMVGNALDEQGLRPRRDGAPADLRVSADVHLEKRLRQVQEDYGYAGAYGGGPYGNRYGVYNSVPIVRTYEVQVLVARVSLFDAATGQPVWSASAETANQGNQLERADALREAVHKALAAYPPS
PF66_01375	conserved hypothetical protein	MHMKTSALVLLAALSAPFAQAAQTAPYVYHDVAAQPANQKDREIAGLFDRWNAALKSGNAQAVVDLYAPDAMLQPTVSNQVRTTPAQIKDYFDHFLALKPIGQINYRDIHRLGNDVAIDSGVYTFTLTGTDGSTRQVQARYTFVYEQLNGQWRILNHHSSAMPELQARHAAK
PF66_01383	RND family efflux transporter, MFP subunit	MEQSLKLLRFPLAALAVVVMSACGKAPVAAGGAMPAAKVSVAKVIEQPVNEWDEFTGRLEAPETVEIRPRVSGQIDQVAFTEGALVKKGDLLFQIDPRPYQAEVHRLEAQLQQARATANRTANEAERGKRLLTSNAISTELADTRTSTAQEAKAAVDATQAQLDLARLNLSFTRVTAPITGRVSRAEITAGNIVTADVTPLTSVVSTDKVYAYFDADERVYLKYTQLARQGKRGQTTPVYLGLSNETGNPHLGQMNFVDNQVNPRTGTIRGRAVFDNSDGSFTPGLYARLKLVGSGTYDAVLINDEAVGTDLGKKFVLVMDADKKTAYRTVELGPKIEGLRIVRSGLNKDDTVIVKGLQRVRPGSPVDPEVIPMASKETLAALAQQRQALEASNLSQVA…
PF66_01545	Protein of unknown function (DUF2790)	MKFRTLLMSGALALSAFAGVAQADTAATAQAVPYHYGMPLNIDKVISMTEQPTVECKVVKADMKFIDKAGKTEDVSYRKLSDACNFNN
PF66_01784	Domain of unknown function (DUF4124)	MRTSILTASLLFALSPLCLAAPIYKWVDAQGVTHFDATPPPGQSATVVTPAISPNPTSPTRGDVPASKPVGDQNAVDAKVRKQVAEQEAARKVFCEKARTNLAQLLNDPRVREEVNGELHRLTDEERQTRLIETRKVIEDHCS
PF66_01896	Uncharacterized protein conserved in bacteria	MRRLFPMLIALWAATAWAEPSAELQEPTGGWRYSGLLDRSDAPQVAYPTPPIDRGIQRSRTPIEGRINPPSGPREPHTLAVNGNPLNLYTDDNGRFVRPYAFGSGSNSVEVRSAQGKSLKRVQFYEANQQITPARIRVVLGWDDPKAELDLHIITPDGQHAFYANPRLTNGGGLDPDGVDGPGPEMFTMTAPMHGTYLVYVNYWGNYSASDGYNFTERANQNEVITSQINLVLNENTVDEKRESFTVPLRAIGDLLLVKTFNY
PF66_02052	hypothetical protein	MKALLLMIAGLPLVACGSDTPPTANAVLEALKANGVPFGAVSYPKRKPLSLLPNTYKERVEVAFPSIAPKGGQFFVCETREYCDHLQEHFHALRALAGPHVYRSKSGRVLAQLYSTLEQPVANQIRAAIEEL
PF66_02079	hypothetical protein	MKGFLALLAVLALAGCATASKTYLDNGQQGLEIDCSGEAMSWAKCYEKADDSCAGTGYTIVGTDGTPQPKESDKTLGVDVGNFKSRTVVVICK
PF66_02189	ABC transporter, substrate-binding protein, aliphatic sulfonates family	MKSLNPITKAARLLAAATALVLGLHPLAQAAETTPAEVKLDYAYYSPVSLALRHFGWLEKALPQTKVTWVLSQGSNRSLEYLNSGGVDFGSSASLAAVLSRANGSPIKSIYVYSRAEWTALLVRKDSPYQSLADLRGKKIAATKGTDPYLFTLRALQQAGLGKNDVELVHLQHPDGRTALEKGDVDAWAGLDPHMAASELQAGSRLLYRNPDFNSYGVISVTEKFAKEHPQTIETVIGAYEKAREWALHNPDELAGLLASESGLPLDVAKLQLSRTDLKNARLGPQDLVASKAAAPILVSEELVRRGVNVDQVIDQLIETRFNPVAVARQ
PF66_02292	hypothetical protein	MKISTLLAFVAVLSTGIATTFPAQAAESANGDQACHFLPVADSGFSLKQARSVGVLYSENTVNTLEYLERYHSVALNGAKNDALDSRISSAFVNSSDPKLAIDWLKGSLQKQFASVTVYDNLDAVVQARPDVVVMLDTYSRLVTKRNNQFEARFIAKFYDANLQYIGQAEGSTGKQLSSVWVKGKAAPEIAAQINQQRDLQVDALKRFDASLKALVTSGNVERMASN
PF66_02304	amino acid ABC transporter substrate-binding protein, PAAT family	MRFPSLLGAGLLALAAASQAVAGVTLDRVESRKELVNVLMESYPPFSFLNEQNQLDGFDVDVAKAVAQKLGVKLRLETPSWDVIAAGRWSGRYDLCICSMTPSKARAEVFDFPVEYYASPAVIVVNAQDDRIHSAKDLDGRKVGLTSASSYESYLNKNLVIEGAEDQKIDYPFDFVQIAPYDTDNVAFQDLGLGAGVRLDAILTNLVTAQPRLNQDKRFKLAGAPLYEEPNSVAIEKGDPEWEAKVRQVFAELKSDGTLARLSQKWIGADISK
PF66_02359	Protein of unknown function	MNIYVKGLAVAAVLFSAQAFALDRKDVAEVIRVDSKPYACGISNARMTYKTPDGQIKEYDYKTWGNGCAGD
PF66_02408	periplasmic chaperone LolA	MRVIRMLLLPVLALTTLSAHADQKDVARLTQLLEKSQTLTARFSQLTLDGSGTQLQETAGEMSLKRPGLFYWHTDAPQEQTMISDGQKVTLWDPDLEQVTIKKLDLRLTQTPALLLSGDVSKISESFDITAKEAGGVIDFVLKPKTKDTLFDSLRLSFRNGLVNDMQLIDSVGQRTNLLFTGVKANEPIDAARFKFDIPKGADVIQE
PF66_02447	Peptidase propeptide and YPEB domain	MIFYLRACSLLMLATLCSLAAARDLDQDEALRLRQQGVILPLESLLQRAMGHHPGSKLLEAELETKHGHYVYEVELLTQAGVVRELKLDASNGDLLKDEEDD
PF66_02461	hypothetical protein	MKLPTLLIAGLLSATSFAALAEGGSDRARERWENFQVSQQLAREQAEQKTLTAQAQKNDASSNEVKAAEQQPDT
PF66_02471	Protein related to penicillin acylase	VIISRPFPRCCLATLLIGLSLGAHARSQGADTQGGQLSADIRRTTFGVPHIRASDERGLGYGIGYAYAQDNLCLLANEIVTVNGERSKFFGPHETTVEQRDNLASDLFFNWFNSPAAVSAFWQAQTPPMQQRIEGYVAGYNRLLRERQAEGLPVQCQGGWVRPITVLDQVKLTRRLLVEGGVGQFVEALAAAAPPEQTAQRPSAAFQVAAERMQRFALDRGSNAVAIGGQRSFNGRGLLLGNPHFPWVGGMRFYQMHLTIPGQLDVMGAALPGLPLVNIGFSRHLAWTHTVDTSRHFTLYRLQLDPKDPTRYLLDGKSRAMDKRQVTVQVRQEDGSLKPVSRLVYSSVFGPVVQWPGKLDWNREVAFSLRDANQDNDRVLQQWAEMNRADSLKAFQAAV…
PF66_02701	Esterase/lipase	MNTFSKVLTGTLLALSVQGAFAAENAGIEHNTQAFLDALNAGTGKPMEQMTPTEARAVLSGAQSGVKLTLPRTDISQKTIQVDGQPLQLTIVRPAGVKGTLPVFMYFHGGGWVLGDFPTHERLVRDLVVGSGAAAVFVNYTPSPEAHYPTAINQAYAATKWVAEHGKEIGVDGKRLAVAGNSVGGNMAAVVSLMAKDKGTPAIRFQLLLWPVTDASFETASYNQYAEGHFLSKNMMKWFWDNYTTDAAQRNEIYASPLRATTAQLKGLPPALIQTAGADVLRDEGEAYGRKLDEAGVPVTSVRYNGMIHDFGLLNVVSQVPEVRSALLQASGELKQQLK
PF66_02717	hypothetical protein	MISSRLATLLLTGLLSSVSLASFAAPSTTGPTNPVQEPKPPQLPGGINPDNGSVIKNGALPPGNGIDPRNQGNDTGRQGGMNTDGNGPIGDGHVPGSGNKGMGSSGTGGSGTP
PF66_02721	Predicted outer membrane protein	MSRKAPRLRPMFFSLILGSTLATQVQAQTPAEFIDSASAAGIAEIETSRLAIQKTSATDINSYAVEMIKDHTDANRDLKAIASKHDLPMASDAQIMDRARKLMLQVQEGESFDVAYVANQIKAHEQAIKLYEDEASQSQSPELKAFAEQTLPKLRMHLDMARKLEMSHHKGD
PF66_02736	Rhodanese-like domain	MRHWIAAALTATALLGSFHAQAGIIDVNRAVDEIRDGALILDLRNNSDFAAGNIHNSLQVDLTLEDGTGISAEGLAYQLRLVVLDPNATVVIYSDTNQHALEAEDTLIRRGYFGIVNGGNYSELRDALFDHVEDTPTWVFDNDDDIADQSNPTTAPIE
PF66_02737	Cytochrome c, mono- and diheme variants	MKRLILLTTALLCSQLHAAQLTLDLGSGARIWETEALLAHPKAQTITIDDDVSYKRQMTYRAVPVAVLLDGVKPDDHLQAVALDGFAAEMSAAPLLGKSGAQAWLAVEDPARPWPPLAEGKPGAGPFYLVWTHPEAGHISPEQWPFQVASIQRLAPVAQRFPALLPDPALAANDPVNQGFALFQKNCLACHTLNGAGDAQVGPDLNVPYSPTEYFAEGYLKRYIRDPQSLRHWPQAKMPAFAPAVLPDSDLDLLVGYLRHMTQRKVPVQ
PF66_02740	START domain	MGSLHRLAVVCGLSALLTGTAYAETWETAKDENGIKVSLAEVSGSKYKAYQGVTTIKASVAKIRALQEDVVGACAWIHECKSQKLVDKKGDESWTYTQFKAPFPVTDRDSYLHITTIQNADGSLTRKLQGVPTYKPEEKGYVRVAQVDGFWKLVPKGDNLTEVTYQVHTEPGGSVPSWLANKFVVEAPFNTLQALKERAEK
PF66_02931	Predicted soluble lytic transglycosylase fused to an ABC-type amino acid-binding protein	MKRPSLLLLLCLFLLPLPAVARLAGPLEIGHPGKVRDLAEIRGSRVLRVLVNQSRNSSGEIQGEAIGVEYHRLRAFEQYLNGHARDNQEITLKLIPKAKDQLLGALQRGEGDLVAPGELLEAQAGHAVSASEPIGNPVPLLLVGLKGEKRITRVEQLSGRTLTLATGSAAADAVNQINQKLALHKLAPVKVEWVDPSLAVEDVLEMVQGGIFHLTVVEQPIAERWARIMPKLRFDRQVLVGEPGQMRWFVRRDASMLLASIDRFFKTYKSPSDQDAAFLRIYRRLYQVHYPLARDDRQKLEKLRPVLQRHAQAQGIDWLNLAALAFKESALDPNARGASGATGLLQITPSAAQRVGVGNIQNVDNNVQAAARYLAMIRRKFFASPKLNERERMAFVLAA…
PF66_02940	hypothetical protein	MKAWICVPLIALALAGCAGKTAYRETCGTQLDAAWRELDLAKAEGFAGTVSYSKALSLLTGAKTQQQFEAYEGCSAKAEKARFYIRESRAGR
PF66_02972	hypothetical protein	MRKTLAIALMLTASLGLAACDKKSEDKAQDANQHAEQAQQKMNEAQDKVNEAAKENAEAAKAQAESNKAAAEESAKEATGS
PF66_02992	Surface lipoprotein	VAKHLMLIAALLCAGYAQADNSKAHDPVVPDADGFTEPLKKLKFNPGLDQREFERSTLNALNVYDPLESWNRRVYHFNYRFDQWVFLPVVDGYRYITPGFVRSGVSNFFSNLGDVPNLLNSLLQLKGKRSLETTGRLLLNTTIGIAGLWDPATKMGLPRQTEDFGQTLGFYGVPGGAYLVLPFFGPSNLRDTGGLVFDFAAESQINFLNVSETSENHPEIYALRAIDKRYTTSFRYGQLNSPFEYEKVRYVYTEARKLQIAE
PF66_03004	ABC-type Fe3+ transport system, periplasmic component	MKQLFLASLLGSTIALCTSAMAADTDLQALEAAAKKEGAVNSVGMPDDWANWAGTWKDLSDKYGLKHIDTDMSSAQEIAKFAAEKDNASADIGDVGAAFGPIATKQGVTQPYKPSTWEQVPAWAKDKDGNWALAYTGTIAFIVNKKLLHGSEVPKSWADLKTGKYKVSIGDVSTAAQAANGVLAAALANGGDEKNIQPALLMFAEIAKQGRLSLANPTIATMEKGEVEVGVVWDFNGLSYKAKMANPDDYIVLIPSDGSVISGYTTIINKYAKHPNAAKLAREYIFSDAGQTNLARGNARPIRAEHLTLPEDVKAKLLPNEQYKHVTPIKDADAWEKTSKALPQKWQEEVIINMQ
PF66_03040	Long-chain fatty acid transport protein	MKKVMLKTTLSLAVTLASTQLFASGFALNEQSISGMGTGFAGRSSAADDASTVYGNPAGMSRLAGQQITVGAASIDATTDIKDASGRYSGTNKGDMVPFTTVPMLFYTNRLDDNWAIGFGAYAPFGLVTDYESRFQGRAFGSKSEVKVVTLQPTISYAFNDKVSIGFGPTINRISGELQSDLRLSPLLPNDTNVRIKGDDTALGFNAGILVQATDTTRVGLTYHSKVKYKLEGHTDVTAGAGTPGAVLRSGRYDASLKIETPESYDLSVTQDMSDAWKLYAGATWTRWSRLKDITVNNEGVTAAGGGGLSPTLFSSISEPQNWHDTWAYAVGTSYQLNKQWVVRTGLTFDQSPANNTDRSPRIPTGDRTIISAGLGYAISDNLTIDAAVSYLKEEDVTV…
PF66_03041	Glutathione peroxidase	MAMRWLLVPMALLAFSGAAAAADCPELLQGQLPKLRAKESIDLCQKFAGKPLVIVNTASFCGFAPQFKGLEALYQRYKGQGLELIGVPSDDFRQESKDGAETAKVCYVNYGVTFTMTEPQVVRGGNAVHLFKVLGEQAGAPKWNFYKYVVDRQGKVVAHFSSLTKPDSPELIEAVEKAIASKP
PF66_03063	Cell wall-associated hydrolases	MSISARIALVALTALLGACASHPPPPPAPVARPVVFASPQPTSPEAEDVLFRALGLVGTPYRWGGNTPDSGFDCSGLISYVYRDMAGINLPRSTREMIVMRAPNVPQSALQTGDLIFFATNGGSQVSHAGIYVGEGRFVHAPATGGTVKLDSLSKAYWQRAYLNAKRVLPAEHLARIP
PF66_03067	Uncharacterized protein conserved in bacteria	MRLFKLLSAGCLSLLSLAIHAETFNGLYQVREPVSSQSPDERNQATQRALETLVLRLTGDPKALQSAGLAEVRKDPQQIISQYGYDAGPPESLQVDFDPVSTDRALRGAGLSLWGSNRPAILGWWLNDSTEGSSLVGDGQSAAEPLRRAAQHRGLPLRLPLADLEEQIVATAKNLEGADATPLQAASERYGADALLAVHARQNGAQWEAKWRLWLGGQKEQGTVQGADTAALADAVLLAVSERLAPRFAVKPGVATEQLLEVQGMTLEHYGALERLLEPFGGRPVSVDGDRIVYQVSGSAEQLRAQLGLAKLQEVPAGEAPAPAPAASDPAAANAAPVATPQLRFRW
PF66_03070	Protein of unknown function	MRRALLFALTLLALPVVQAADLQPFSASYTADWKQLPMSGSAERSLKKNDNGTWTLNFKASMMIASLTEESTLRLEKDKLLPQTYTFERGGLGKAKKINLDFDWASNKVTGFEGKDSVNLPLESGMLDKSTYQLALQRDVAAGKKSMSYRVAEGTDTDTYDFRVIGPEKVQTKAGTIDAIKVERVRDPTQSKRITQMWFAKDWGYILVALRQVETDGKEYNIMLQDGTVDGKPVKGN
PF66_03111	flagella basal body P-ring formation protein FlgA	MKAQTTFFRRLTSQYRRLLAVVSVLCCLNPSNPALAESATLPDQLIGVTQGFLEFTVEDYLATSQTEGRYEIQVNQLDPRLRMAACDKELTASLESPATPIGRVTVKIRCEGSSPWTVFVPAQVKLYRDVVVTTRPLKRAGIIEPGDVALRERDISLINQGFLTSPDQAIGQKLVRPMVMDQVVTLVHLEQAEVVRKGDQVVISATSGGLVVKMPGEALSNGGLNEQIRIKNLNSQRVIKARVTAPGQVEVAL
PF66_03233	integrating conjugative element protein, PFL_4693 family	MRDEQRCGWLLSGLLLSVPVMAQPVTQTTEADRLYRQSTLDQQRAAEWGLKQEEWQRYRRLMEGPLGVHSPQLDPLTALGIEARDSAEQERYAQMQAQAEFARLQKLLDYQRAYDRAYKRLYADQLPVNLIGSAALASPVEAAGRLAVFVKPGCQSCITRVGQLQRDGQRFDLYLLDNGGNDSLLRDWARQAGIDPQKVRRREITLNHDAGHWARLGDSGPVPAVMRPVNGQWRRQ
PF66_03271	ABC-type molybdate transport system, periplasmic component	MKALFLKLALIGSMALGSVAQAEEIRVMTSGGFTAAYKILGPKFAAETGNTLDTALGPSMGKAPEAIPNRLARGEKADVVIMVGYALDELIKQGKVVPASRVELADSRIGLVVREGSAKPAIGTEQELKDTLLKAKSVAYSDSASGVYIQEQLFKRLGIEAQLKPKASMVPKIPVGTVVASGEYQLGFQQVSELLPVPGVTFVGKIPESVQSVTRFAAGIPVDAQHPEQAKALLQYLAAPAAQETVKATGLDSVSR
PF66_03303	Periplasmic glucans biosynthesis protein	MHRRNLLKASMALAAYTGLSASGLFAARALAATADGDIEHFDFEALQAQAKGLAGKPYVSTRQVLPPTLANMTPQQFNAIQYDARHSLWNELKGQLDVQFFHVGMGFRQPVRMYSVDAKTRQAREVHFRPPLFNYASSGIDPSQLKGDLGFAGFKLFKAPEIDRHDIVSFLGASYFRAVDKTGQYGLSARGLAIDTYAHKREEFPDFTKFWFETPARDSTRFVVYALLDSPSATGAYRFDIDCQAEQVVMMVEAHVNARVDIEQLGIAPMTSMFSCGTHERRMCDTIHPQIHDSDRLAMWRGNGEWICRPLNNPAKLQFNAFADQDPKGFGLVQTDHEFASYQDTVDWYSRRPSLWVEPTTPWGEGSVQLLEIPTTGETMDNIVAFWTPKQPVKAGDSL…
PF66_03332	amino acid ABC transporter substrate-binding protein, PAAT family	MKKLTALTALTLAIVSGLAHADRLEDIRKSGVLRVAAFDSNPPFGFIDAKTKQIEGLDVDYAKAIADKLGVKLQLQPTNPANRVPLLVANKVDLVLANFTITPERAEQVNFSIPYFSSGQQFIVKKGTLKSRDDLNKWRVGVDKGTVNEGVLREKFPGAKVVAYDDTPFAFTALRNGNVQAITQDGPKLIGLLANVPDKDKYEVPPFTISNDLIGVGIPKGETALTDLVNQTLVELEAKGQAQKIYDTWFGPDTKTPLARLYKIGDKS
PF66_03404	Uncharacterized protein conserved in bacteria	MKSLKYIVFSIFGMISLHASAHTLVQDAWVRATVPGQPSTGAFMRITSAEGGKLLEAKSPVARLVQIHESKMQNDIMSMQPVASVELPAGKAVDIAPEGYHIMLMNLVGQVKEGDSVPLTLVVENAKGVKESIEVKATARALTEMPMHDHGNMTH
PF66_03525	conserverd hypothetical protein	MSRLRLLGAASLLCMAATAHASSFIATTDALVGALQATTDTTSDATSSLRDNKIVRAARDDAASFVASEGRIRGVKLESAFDTIRRQAPQLQASDAQLAQAILAI
PF66_03544	Inhibitor of vertebrate lysozyme	MFKPTLKTMAAALLLGSSAMALAANDGQARVNELLSSSPEYREAWQDVVRKEERLPEWVMNLSGSSEQMTAVEEDGDQYLVGPLCETADSCRNKRLIVAFSFDRKHAYAMLVEVPAGLPADKSPTRHADYRFLGKPDEGMQGLLREQLKKDPNWY
PF66_03553	Thiol:disulfide interchange protein DsbA	MRNLILSAALVTASLFGMTAQAADVPLEAGKTYVELKTPVPVQEPGKIEVVEMFWYGCPHCYAFEPTINPWIEKLPSDVHFVRIPAMFGGPWDKHGQLFLTLDAMGVESKVHSAVFNAIQKEGKKLLEPEDMADFVATQGVDKEKFLATYNSFAIKGKIVAARELAKKYEISGVPTMIVNGKYRFDLGTAGGPEAALNVADQLIAKERAAGATAGK
PF66_03559	Protein of unknown function	MRTLNRLLLAGLFAFTPLAAIAADDAPAADPEVTIRTEGDKTIQEYRQNGFLYAIKVTPKGGKPYFLVRADGTDANFIRSDQPDMLIPSWKIFEWK
PF66_03569	lipoprotein, YaeC family	MKKLIAAFAAVAAFSANAAQTLSVAASPVPHAEILEFVKPVLAKEGVDLKVKVFTDYVQPNVQVAEKRLDANFFQHQPYLDEFNKSKGTHLVSIAGVHVEPLGAYSSKYKKLEDLPGGATVVIPNDATNGGRALLVLEKAGLIKLKDAHNILSTPKDIAENPKDLKFRELEAATIPRVLTQVDLALINTNYALEAKLDPSKDALFIEGKDSPYVNILVARPDDKDSDALKKLVAALHSPEVKAFILEKYKGSIVPAF
PF66_03594	Protein of unknown function	MKRIALGIFCCALATQALAAPKDCQELKNEIEVKIQANAVPSYTLEIVSREEAEKHDVAMVVGTCENGTKAIIYQKNDT
PF66_03597	Protein of unknown function	MKKLILALGLLSIAGTTLAAGKPCDELEREIKDKLESKGVHGYSLQILDRATGEKGADGKVVATCEAGTKVITYKRK
PF66_03695	hypothetical protein	MRAALKYPLLSLLLCATGAGAQVPGPLANCTRSATLLACKDAAGNAYGVATVGKTIYLQGFEVTGKRYWAQTSSRYGQLTFFTGIASDGEAWVGYSRRVGWTTVNRFSSSGGLSKKFTCDRLVGC
PF66_03699	hypothetical protein	MMRSIGLTLLAALGSSQVLAQACVVHSQGERLDVKVCQENVNIPAKLFNDGFCQPSLAGQKVEVEYVEQCPGGSFGVCRNAQVANMPYRQNIHYYGVATDAAYLKPFCEGQSAGQWQVP
PF66_03717	outer membrane autotransporter barrel domain	MLPKTRLAISLALVLNGLLAQQAQAQQPPPNAYRGSSSVYDWDWLLKQPPEPGGSLPTTSPSPAHEPAKGGQGGNILPTIPASPLLEALNRLGPAEREAALTQLAGADNANLAQATLGATRQVGASALSAMLQPDNGRSRLWLQSLSNVGRFEPAQGGKDFQQTTRGLVLGADWSLGNEWRLGLLGGKSRSEHKGSHFRGELDSWHAGAYALRQDGPAALRFGAIHSSHAGSTQRHVAFSGYQDRLSGNYTATSQQAFAEFGYSLGNNQLSTEPFAGLGYQRYSRQGHTEKGGEAVLKNSGQALDNFSTTLGLRAAGNWRFGHGMSLTPHLSAGWKHLYGELDSITRQTNRTTAMTFTTRGIAQDRESLAIEAGLELNLSSRHRLGLGYSGELGAKNSN…
PF66_03724	Spermidine/putrescine-binding periplasmic protein	MNRLKRLIAPALCAALLSGAAHAEDRTLRVYNWFDYITPKALDDFKAQNSQVKLVYDIFDTNEALEAKLLTGNSGYDVVVPSNVFLAKQIEAGVFQPLDRSKLPNWNHLDPKLMKLLEANDPGNQFAVPYMYGTILIGFNPAKVKAALGDNAPVDSWDLIFKEENISKLKQCGVALLDSPSEILPLALQHLGLNPNSKNPKDYEKAEALMLKIRPYITYFHSSKYMADIANGDICVAVGYSGSFSQAANRAKDAKNGVVVDMRLPKEGAPIWFDMLAIPKGAKDPEDAYTFINYLLQPQVIAPISDFVGYPNPNKDATEMVDPAIRHNPNLYPSEAAMKTLYTLQPLDQKAERARTRAWTRIKSGT
PF66_03730	conserved hypothetical protein	MKKQVVLAALCSLVSVPALADKPLMCTPVTAAQIEVLFDEWNAALQTGDAKKVAQEYLYDAVLLPTVSNKPRLTDAERIDYFEHFLANKPSGRIDSRTGCNEAIDIGTYTFAFKDKPSVSARYTFTYAWSSANGWRISTHHSSAMPET
PF66_03752	Membrane proteins related to metalloendopeptidases	MLFLRLLFSCGLLMVAASAAAMTVYKYVDANGVVTYSDRPAPGAQVFVFRDRMVEHLERQVRLDIRRQKGGDEVFVRNDLYAPVEIELSFAALKNVSGAPVQPIRKVLPARSHQRLALLSASQAGQPFLYTPKFRYSLGDPSGQAQGYRYPFPWRGGPFRLTQGPNGEYSHHGAKSRYAMDIAMPVGTPIIAARGGVVVKTENDQSGRGKNPAGNFVRILHDDGTMGVYLHLKQGSVTVREGQRVAVGSPLGLSGNTGNSTGPHLHFVVQRNTGLGLVSIPYQFSQPMEALPNFAVGGQ
PF66_03756	Uncharacterized protein conserved in bacteria	MTNSSFSLKALMVAAVLALPALASAAEPAMAKGGMLVDHHGMTLYTFDKDAAGKSMCNGDPCETNWPPLAATATDKASGKWSVIKRDDGKLQWAYDGKPLYTFKADKKDGDMTGDGKGGVWHVAKP
PF66_03908	Cell wall-associated hydrolases	MRPFFKTWLTICLLMPLAAHATNREQRLPNIDGHTAKSPAAVAKISEISAPGSKHPGRHNSHGKVKQAELTAAVAGAPNSKQSSAALSRAVNVLGTPYRWGGSSPSKGFDCSGLVKYAYNGVAASDLPRTSNAMASGHGQKVDRKDLKPGDLLFFNIKSRKVNHVAIYLGNDRFIHAPRRGKSVTIDTLKKPYWASHYAVAKRVIAKEQTGHMRVVQR
PF66_03929	Predicted Zn-dependent peptidases	MNALARRAAGLLLSTLCLPLAAFAADPQPTHEFTLDNGLKVVVREDHRAPVVVSQVWYKVGSSYETPGQTGLSHALEHMMFKGSEKVGPGEASLILRDLGAEENAFTSDDYTAYYQVLARDRLGVAFELEADRMASLRLPADEFSREIEVIKEERRLRTEDKPMGKAFERFKAMAYPASGYHTPTIGWMADLDRMKVEELRHWYQSWYVPNNATLVVVGDVTPDEVKNLAQRYFGAIPRRDTPPAKIPRELDEPGERQITLHVKTQLPSLMLGFNVPSIATAQDPRSVNALRLIAALLDGGYSARLSSQLERGEELISGGSASYNAYTRGDSLFTLSAMPNVQKKKTLANAEAGLWRLLDQLKTKPPTAEELERVRAQVIAGLVYERDSITSQATAIGQ…
PF66_03985	ABC-type amino acid transport/signal transduction systems, periplasmic component/domain	MRLLPGLLLLLPLASPFAQAELIDDVNDRGELRIALEGDMRPFGFKDDGHLTGFEVELGELLARELEVNPSFITTDSADLLQGVESGKYDIAINHIALTPELKERFDFSEPYSYTSAQLIVRKEEQRPLSTLEALRGGALGVAQGSQFVDQARTVEGVDLRSYPNAQQPLKDVADKQIDAAISDRLLIPFAIRDSHLPVKEGAPVGPTVTLTIPFQKGNPAFQASLNLALQRIKADGRLMALSEKWFGMDASEPPKP
PF66_03988	Uncharacterized protein conserved in bacteria (DUF2059)	MRRLLFSLLMFCTMPAWADSHDQLYKVAGWPEQRAHFSDALGAAQQKYRNSLPPAVYQALVNNSNQRFAPQAMDQRAEAQLRQNLANPAPALKFFQSPLGRKIVAAELLATRRDQLAKNAQGLPHIEASATRRLLINHLANALPAREAGAEVSLAIAGVAADSLSSMIPGLLGAGTAQGLLNGQRERLMQQIGNDLENTLLYVYRDLSDPELEEFSNFAESPEGRTYYKAALAAIRASLAVGQDLAPAQPGN
PF66_04046	ABC-type amino acid transport/signal transduction systems, periplasmic component/domain	MTKGFNALLAALFASLMLGQAVAHANGLDDVVARGTLKVAVPQDFPPFGSVGPDMKPRGLDIDTAKLLADQLKVKLELTPVNSTNRIPFLTTGKVDLVISSLGKNAEREKVIDFSRAYAPFYLAVFGPPEAAINGLDDLKGKTISVTRGAIEDIELTAVAPQGVTIKRFEDNNSTIAAYLAGQVDLIASGNVVMVAISERNPKRVPAMKVKLKDSPVYVGVNKNEPALLDKVNQILSAAKADGSLDRNAQQWLKQPLPADL
PF66_04126	Protein of unknown function	MLTRKGATVRPLPPLKPMTLALLALAAGQAQAFEIDTGNPDLRVRWDNTLKYSAAWRTQHASSQLTEGQTALNLDDGDRNFDKGLISNRLDLLSEFDITYGNVGARVSGAAWYDDVYNQGTDNSDPSRANSYSVGHDTFTDDTRTLHGRKGELLDAFIFGKTEIGDRPVSGRLGQYAMQWGESLFYGMNGIAGGMAPVDVVKGLSVPNTQFKELIRPVRQMSGQLQLTPDVSLGAYYQFEWEANRLPAAGSYFSNDDFFGDGGERMYVGSAVMPGGQPLAFYRGQDKKAKDSGQGGVQLRWRTETVDWGVYAIRFHDKSPQLNVRPDFANLNPVTGKAGEFYWVYPEGIEALGASFSTTLSNFNIAGELSTRWNQPLASTNQHALLVGEAINNSDDPLY…
PF66_04259	Predicted periplasmic lipoprotein	MSKALLGLLLALQLAGCATARTLDAGKAGAPLVYAGTRLDLYALQGGCCARDRFGAEAPGYPGLDLPASALLDTLLLPLSVFAALGVGFQATGGL
PF66_04358	Catalase	MQITPVPGAIPTRRMLGILTASLLSLSVQAATLTRDNGAAVGDNQNSQTAGATGPVLLQDVQLIQKLQRFDRERIPERVVHARGTGAHGTFTVTHDLSDLTKAKVFAAGEKTPVFVRFSAVVHGNHSPETLRDPRGFATKFYTADGNWDLVGNNFPTFFIRDAIKFPDMVHAFKPDPRTNLDDDSRRFDFFSHVPEATRTLTELYSDSGTPASYREMDGNGVHAYKLINAKGEVHYVKFHWKSLQGIRNLDPKQVVEVQGRDYSHMTHDLVSHINKGDFPKWDLYVQVLTPQELGKFDFDPLDATKIWPGVPERKVGQMVLDRNPANVFQETEQVAMAPANLVPGIEPSEDRLLQGRVFSYADTQMYRVGPNALQLPINAPRVAVNNGNQDGAMNSGHS…
PF66_04392	Uncharacterized protein conserved in bacteria	MGLAKGLFGLLLALPLLASAEEIGQVSTVFKFVGPNDRIVVEAFDDPRVEGVTCYLSRAKTGGLKGGLGLAEDRAEASIACRQVGPIRFSGELKDGEEVFKERTSLVFKTMQVVRFLDKKRNTLVYLVYSDRVIEGSPQNAVTAIPILPWPNR
PF66_04422	Surface lipoprotein	MRWIDRLAQVSLCASMALVPFAAHAADEDPWESVNRPIFKFNDTLDTYALKPLAQGYQAVTPQFLEDGIHNIFRNFGDVGNLVNDVLQFKPQAAGVDTARLLFNTTLGVGGFFDVGTKMGLQRNDEDFGQTLGHWGLDSGPYVVIPFFGPSTLRDAPAKVVDSYTEPYRYIHDVPARNITMGLDVIDTRASLLSSEKLISGDKYIFIRNAYLQNREFKVKDGKVVDDF
PF66_04444	hypothetical protein	MNFNLFSIIAASAISASVALPASASVEISEKKSHTQSYTPKYLQQSANFYAALDHKAQH
PF66_04445	3-carboxymuconate cyclase	MMRKFWPLLMAGSIGSMPVLAAPGDTVQLLVGSYTAGRSEGIYRLQFDSRTGKLDPKPLQVIKTANPSWLTLSGDQRRLYAVNENGPGQKDPVGRVSSYSIDPRSHQLKPINQVQSLGSEPTHASLSGDQRYLFVANYSVLEDPGGSLAVLPVDAKGKLSPPVQLSSHPASLVNLERQASAHVHSVVSSPDGRFVFASDLGADRIFVYRYDPKANPERPLTPANPAYVQLPPGSGPRHLLFSADGKHAWLSTEMSAQITVFDYQDGKLTQKQRVELADQQPLSDKAAAALHASKDGKFLYASNRGTANQLLVFAIDPASGELKELQRRSVEGDHPREFTLDPSGRFLLVANQKSNQIVVIERDADTGLLGKTVQTLPFEAPSYLGFLPRQ
PF66_04570	ABC-type oligopeptide transport system, periplasmic component	MRPLLPFFISLALSFPASATISESHGYAQFGTLKYPARFTHFDWVNADAPKGGTLRVMAFGTFDTLNPYTFKGTSPVSTPNFLQYGVNELNETLMVGTGQYAPSGDEPTSSYGLIAQTVEYSEDRSWVVFNLRPEARFHDGTPITAYDVAFSYRLLLKEGHPQYRTSLQEVSRVDVLGPQRIRFVFKRSGNPLLILRLGELPVLPQHYWQGRDFKATTFEPPLGSGPYRITRVQPGRQLVFERVKNWWGENLPVNRGKYNFDRVEVEFYRDSDVAFEAFKAGEFDIYIEHQAKNWASGYSFPAVLRGDVIKAQIAHQIPTQTQGLFMNSRRSAFAEDKVREAIGLMFDFEWTNRTLFNNAYQRAMSYYPNSEFSASGLPVGKEWLLLSPYREQLPAALF…
PF66_04599	Uncharacterized copper-binding protein	MFVRNSLVFAGLLLSSAALASPAGHYDFGQPAPASKATRTIEVTMTDIAFDAKELEVKAGETVRFVLVNKGQLLHEFNLGEAAMHAAHQQEMLKMQQSGMLTPTGMKMPAMDHSSMAGGAMDHGMMKHDDPNSVLVEPGKTAELTWTFSKAGSLEFACNIPGHYQAGMVGRLKIDR
PF66_04612	Protein of unknown function	MRLIPSLAVLLALLTPAAFADEPYQVEMILVRQNLEQPFQSQPAPEDWARGAKAITASDERTPSLNDMAAKLSASGNYEVLLHKAWQQNLGDQPSVVSITAGQEQFGQFPVEGTLSLTLKRFTEVQAQFWVNGFDSNGVVNASERLNQTSQTKNGQLNFLDAGHLGLLLKVTSLNASRREAPSQNLDQ
PF66_04627	Soluble lytic murein transglycosylase and related regulatory proteins	MRSRLFNFLSCLLLSTCAVQAAQAVDLAQQRQLYDDAKRALAKGDSGPYFQYRSALQSYPLEPYLAYDELTARLKTASNAEIEQFLAEHGDLPQANWMKLRWLRWLAERGDWAPFVKYYDPKLNFTELDCLNGQYQLSHNLRAEGFATAEKLWLTGKTQPSACDALFDSWAAQGQLTEQKRWQRVKLAAEARNYGLATALVKGLSTLGPQGRLMIEVAQKPDLLSQPARFVPADEAMSDVVGLGLRRLARQDPDKAMALLDGYATSMHFSRDEKVSIAREIGLTLARRYDGRALEIMTQYDPELRDNTVTEWRLRLLLRLGRWEEAYQLTRRLPQDLASTNRWRYWQARSLELAQPQNPQAQVLLKNVARERDFYGFLAADRSQTPYQLTNRPLVLSQQ…
PF66_04777	Beta-lactamase class C and other penicillin binding proteins	MSRGSTFLAVFLLCITAIARAESWPGAQWAPGPQAAGPAVEALQAYAFAARDDSSRKGVRTDALLVIRHGQIVYERYAGPTRVDTPHLTWSISKSIMATVLGVAYGEGLFQLHDPVARFYPAFQAHPKVTLEHLLNWSSGIDWQEDYEYAPLNSSVVAMLYTLGHADMAGYTAAQAEYAVPGRSFRYSSGDSNALAAALRGIVGEQRYPGYPWTALFDPLGIRGAVWERDGSGTFVASSYAYLTARDLARIGLLMERDGRWQDRQLLPRAWVEFNRRAFAGYKPGQDEAVGGGQWWLNRSIDGARKPWPDAPSDTFAALGHWGQALYIIPSAGLVIVRYGDDRDGSYRHNELLRLAMAAFGPKVLP
PF66_04779	Uncharacterized conserved protein	MHRSRLFLALLGVLALPAHANWYLDNESSRLSFVSTKNADISEVHRFLTLHGKVDRQGVATLDVELESVSTGIPLRDERLRRELFEIRQYPEAQVTAQINVQPINDLAPGAQLELRLPLVVRLHGKEHSYNAELLATRLDDRRFQVVTLEPLVVHAEDFGLLPGLAQLRKLAGLSAISLSVPVGAVLIFTAR
PF66_04809	Beta-glucosidase-related glycosidases	MKKLCLLGLAVGLASLPVAADTKSAPIENKDAFIANLMKQMTLEEKIGQLRLISIGPEMPRELIRKEIAAGNIGGTFNSISRPENRPMQDAAMRSRLKIPMFFAYDVIHGHRTIFPISLGLASSWDMDAIGRSGRIAAQEASADSLDITFAPMVDISRDPRWGRTSEGFGEDTYLVSRIAKVMVQAYQGKSPSAPDSIMASVKHFALYGAVEGGRDYNVVDMSPVKMYQTYLPPYRAAIDAGAGGVMVALNSVNGVPATSNTWLMQDLLRKDWGFKGLAVSDHGAIFELLKHGVAKDGREAAKLAIKAGIDMSMNDSLYGKELPGLIKSGEVPQRELDNAVREVLGAKYDMGLFKDPYLRIGKAEDDPADTNAESRLHRAEARDVAKRSLVLLKNEKQT…
PF66_04887	peptidoglycan-associated lipoprotein	MEMLKFGKFAALALAMAVAVGCSSKGGDNAGQGAVDPNAGYGANTGAVDGSLSEEAALRAITTFYFEYDSSDLKPEAMRALDVHAKDLKANGNRVTLEGNTDERGTREYNMALGERRAKAVQRYLVLQGVSPAQLELVSYGKERPVATGHDEQSWAQNRRVELRK
PF66_04910	Putative Zn-dependent protease, contains TPR repeats	MTFLRPTLLTLACLLASPGFADDLPSLGDASSAIVSPQQEYQLGRAWLSLLRSQVKQLNDPQLKDYVETTVYKLVETSQVQDRRLEFILIDSNQLNAFAAPGGIIGINGGLFLNAQTEGEYASVLAHELAHLSQRHFARGVEAQQRMQLPMMAALLTGIIVAAAGGGDAGIATIAGTQAAAFQEKQRFSRQNEQEADRIGILNLEKAGYDPRNMPTMFERLMRIYRFDAKPPEFLLTHPVTESRIADTRNRAEQAKPGGIEDSLRYQLIRARVMLSYEDSPGLAAKRFRAQLDENPKSEIARYGLAIAQIKGSQLNDARENLKPLLAKSPNEIIYNLAQIELDISSGRLPDAAQRTERMLALYPGNYPLKQLQVDLLGKQNKPAEAEKVLVDLLKTRAD…
PF66_05186	Predicted periplasmic/secreted protein	MQRFTRSATLIAFSTATLASLPALAADELHYNQVSLRAEASQEVARDLMIVTLYTEAQNADPAKLAAQITTTMNKALGEAREVKAVTLRQGSRNSYPIYDSKTQKITGWQERAELRLESPDFAALSKLTGDLMQTLKMDSMNFAISTAARKTSEDALLKDAVNAFKARAQIATEALGGKSYKIVNLNLNSGGYPQPYARAPMMMKAAAMDSAPAPEVEAGTSEVKMSADGVIEVLQ
PF66_05194	hypothetical protein	MPVSIRHAATLLMFAGLPLTVDAAPGAPLHGQYLPPDDLSLRRAEPEQQQLLQVTEYSVVIGSQRQSNQQPIPVTSSLLVRLKGKPLSKGATVNQVLVSFDGESKSLKKPTFDEASKTLNLYYPLTQYRVVMDLLRNDTVYCQFLSYANGHIWADLHTGSVRTR
PF66_05206	Peptidase family M48	MTKRLVLCALTTGLLLAGCQAVNTTSGGAVGVQRQQYMFSMLSSQEVDQMYAQSYQKTLGEAKGSGVLDKTSTNAKRVQAIANRLIAQAPTFRPDSAQWQWEVNLIKSDELNANCGPGGKIIFYSGLIDQLKLTDDEIAAVMGHEIAHALREHGREAMSKAYGLEMAKQGAGALFGLGKDSLALADTVANYGMTLPNSRENENEADLIGLELAARAGYNPNAAISLWNKMSKASEGAPPEFMSTHPASSSRIASLQAAIPKVMPLYQQARKS
PF66_05364	hypothetical protein	MNQHQTTLTGLAVAAALFSVAAQAGTYPDYGYAPPDSYTGPKFVLSQNYPTQPPTGSPPAFFKKLPAKPDNNFETWRVYMNEVKNYCLEGNIEVNWDVQKNKVRQWYHMPWQHYGPLGREGIHGLTKEAQIQVKQLAPTQTATGQTYAVGIYNDIGAYTVGQVWKDPQNPDPSYTSQPNSFPNGTVVCKALFADIDRSTVPFLANPVLWQAYITDTFKSTNRVVRDVALIQMDIAVRDTRMKDTGWIFGTFQYNGAKTGKAGWDNLVPVGIMWGNDPQQTGDDFTNKQPTVTKINTALKQTAINANTQELPPTHLGWNGRLNGPVDNPVSSCQSCHMTAESPQVALMNPTFQSPDKVPPVGSPEWMKWFQNIQAGHPFTPGTQSTDFSLQMSNGLANFY…
PF66_05447	amino acid/amide ABC transporter substrate-binding protein, HAAT family	MRALFKRSLTATALALSILGAAAPLAQASPDQQFFPLATYRVGAYASSGVQVWAGMIDYLNYINEVEGGINGVKLVWQECETEWTAEKGIECYERFKNGLDGAPVAVYQPNGAPAAYALSERAEVDRIPLITLGYGRTEATDGKVFPYNFPVMLTFYSEASTLVNYIAQREGGFDKLKGKKIATVYHDSAYGRETLGPLKLLAEKYGFENIQIPVADPGNEQSAQWRQVRQLNPDWVFLRTWGVSTPVAVKTAARFGFPVDHIIGDIWASSSEDVLPAGAAAKGYLALTPYPAGTDFEIHKRLKQYILDKGKSDLKDLSNFGSVYYNSGLVNAAIAVEAIRTGQAKFGKRPLHGEEGRWGLEHLDIDDARLKAMGFYGLMQNLKLSCSDHEGGGSARVQ…
PF66_05482	amino acid ABC transporter substrate-binding protein, PAAT family	MKNPVFAAALSVVLSSCFIATAQADKLDDIISSGKLRCAVTLDFPPMGSRDANNKPVGFDVDYCNDLAKVLGVTAEVVETPFADRIPALMSDRVDVITASTSDTLERAKTIGMSIPYFAFQMVVLTREDTGISKYEDLKGKNVGNTSSTYEAIALEKDQKSWGSGSFRAYQSQNDTILAVAQGHIDATVVTNTVAAATLKSGKYKGLKVVGNAPYVIDYVSLGAARNEYGLINYLNLFVNQQVRTGRYKELFTKWVGTEIPPTDLTVPHVYY
PF66_05489	Domain of unknown function	MTVKSLIAGLSLVACSAVVTLPLQAAQSSDEKVPSTFSSGELVVGDRAPAVYQRESQALHDWKKRGLHAPEEDSQWVKIKNQYVLVAITNGKIIELKPVKQ
PF66_05490	malate:quinone-oxidoreductase	MLKKVNTALLGLALSIGASSSFAAESKKVDVLLIGGGIMSSTLGIWLNELQPDWSMEMIERLDGVAEESSNGWNNAGTGHSALAESNYTPYGKDGKIDISKAIEINESFQITRQFLSWQVRQGVLKNPHSFINSTPHMSFMWGDDNVKFLRDRYAALQTSPLFSGMQYSEDQEQIKKWVPLMMQGRDPKQKIAATWTPIGTDVNFGEITRQYVAHLQQQPNFTLKLSSEVQDIKRNEDGSWHVTYKNLKDGSETAADAKFVFIGAGGGALHLLQKSGIPEANDYAAFPVGGSFLVTDNQDIALKHMAKAYGIASTGAPPMSVPHLDTRVLDGKRVILFGPFATFSTKFLKNGSYFDLLTSTTTHNIWPMTRVGIDQFDLVQYLGGQLMMSDDDRFNALK…
PF66_05563	hypothetical protein	MTADRRQHLPSLPCLLLLACSFSMIAGCSGHQTPVNGYPCYAKAVPSTGVGGLAWGPNVKTASAKSLDNCRRYAAESGGTPGSCRVTAASCR
PF66_05602	hypothetical protein	MNHKPLLLIPTLGLVCLLSACAGPLPKADPSEAWIGLQGQSSDNLMAERVDGKRVDDGRYFEVAPGKHDLEVTLIQGANGDLDQPECTGHVEYDQFKAGRQYHLVQSGSGSDVGAILVNDHGKPLAQSHLFSCI
PF66_05673	hypothetical protein	MKSSLVKATLVLGSLLLGACSSDLSTHYNSACSTLSCQQHYNSSARLSQDNGSMNRNLGSSFSEYGESMLRD
PF66_05756	ABC-type sugar transport system, periplasmic component	MKLPFAGRLLAVAVLAATLPMSSAFADAAKPKVGLVMKSLANEFFVTMQDGAKDYQKAHSADFDMITNGIKNETDTAAQIDIVNQMILSKVDALVIAPADSKALVTVLKKASDAGIKVVNIDNRLDPQVLKSKNLDIPFVGPDNRKGARLVGDYLAKTLASGDKVGIIEGVPTTTNAQQRTAGFKDAMDAAGMKIVSTQSGNWEIDQGNKVASAMLSEYPDLKALLAGNDNMALGAVSAVRAAGKAGRVQVVGYDNIEAIKPMLQDGRVLATADQAAAQQAVFGIQNALKLVKGEKVDAVDGVIETPVELVLKK
PF66_05767	hypothetical protein	MRLTHLFALAAPIALLLPLSAQAAWPAGQRDAYIKDCTAAANRSVDLKTAQQHCACSADQLNDKFTTAELSELMHPKDPNKGPSKELQTKALNVVAACRVSK
PF66_05920	Predicted esterase	MFKPLALALLLTCSLAQAAEPELLADMPLTYLEQAEPDTHDQPLVIFLHGYGSNEDDLFGIRESLPDNYTVLSVRGRLELSSGGYQWFHKRTDAAQYDGNSDDLKLSAEALTDFIQRVTEKYHTRPEKVFLVGFSQGAMMTYEVALRHPEVLHGIAALSGRLLPVVRTQARTPANYRNLSVFIGHGTADPQVPYAGATDALTYLKSLSIEPQFHSYPGVVHTISATEVIDLANWIAASLKP
PF66_05932	hypothetical protein	MRRLLLPVLAFAALLLQGCASAPNDPTLTLQTSKTPEEYTECVVPKLQKNALTPMVSQSQRHYKIVVASKFAADNVLEAYKAPSGGKVFLYERQLLASTFKASPFERAAQDCL
PF66_05999	Uncharacterized protein conserved in bacteria	MKSIFLALALVSVGVHAAEDTDNSPCDAVADDQQTLECATYNKNTADQLLKDNFQALLDRVTSQYASKKAEQTDITARLQKAQQLWTQSRDADCAIAPLPAKVGSKQYNIDLNDCLASKSDERSEFLESLLQE
PF66_06034	Uncharacterized protein conserved in archaea	VKSVLALLSLLALPVMAAEPTLYGRYEYIRLPEIGQTFKAKMDTGALTASLSAKDIELFKRDGEDWVRFRLGTADADNKVYEHKVSRISKIKTRAEEDEDGEAADPSKRPVVDLEMCLGNVRRTVEVNLTNRSSFNYPLLIGAKALREFGAAVNPARRYTADKPDC
PF66_06268	L-arginine-binding protein/L-ornithine-binding protein	MKKLVLLGALALSVLSLPTFADEKPLKIGIEAAYPPFASKAPDGSIVGFDYDIGNALCEEMKVKCVWVEQEFDGLIPALKVRKIDAILSSMSITDDRKKSVDFTNKYYNTPARLVMKEGTVVSDSLVELKGKKIGVQRGSIHNRFAEEVLKPLGAEVKPYGSQNEIYLDVEAGRLDGTVADATLLQDGFLKTDAGKGFAFVGPQFTDVKYFGDGVGIAVRKGDKADLDKINAAIAAIRANGKYKQIQDKYFDFDIYGK
PF66_06346	hypothetical protein	MKHTPAVLLLLLLSVLAGCASHPSPELRPYTAEETRELAMEALNRRGLSFEEYQRKKAELLGQPQQVYGFDEKAEISADRGSNRQVNRG
